# Supplementary material for: Anti-Inflammatory Activity of the Major Triterpenic Acids of Chios Mastic Gum and Their Semi-Synthetic Analogues
Source: Biomolecules. 2024 Dec 18;14(12):1618. doi: 10.3390/biom14121618 (PMC11727566; doi:10.3390/biom14121618)
Supplement: Supplementary file 1 [file biomolecules-14-01618-s001.zip]

Archive with 1 entries (1 files):
- biomolecules-3365492-supplementary.pdf
